# Supplementary material for: Left Ventricle Segmental Longitudinal Strain and Regional Myocardial Work Index Could Help Determine Mitral Valve Prolapse Patients with Increased Risk of Ventricular Arrhythmias
Source: J Cardiovasc Dev Dis. 2023 Apr 20;10(4):181. doi: 10.3390/jcdd10040181 (PMC10145267; doi:10.3390/jcdd10040181)
Supplement: Supplementary file 1 [file jcdd-10-00181-s001.zip]

Archive with 2 entries (2 files):
- jcdd-2307211 - Supplementary materials.pdf
- jcdd-2307211 - Video S1.avi
